# Supplementary material for: Production of Stable Electrically Conductive PVDF Membranes Based on Polydopamine-Polyethyleneimine—Assisted Deposition of Carbon Nanotubes
Source: Membranes (Basel). 2024 Apr 20;14(4):94. doi: 10.3390/membranes14040094 (PMC11052225; doi:10.3390/membranes14040094)
Supplement: Supplementary file 1 [file membranes-14-00094-s001.zip]

Archive with 1 entries (1 files):
- membranes-2919761-supplementary.pdf
